# Supplementary material for: Monocyte Infiltration and Differentiation in 3D Multicellular Spheroid Cancer Models
Source: Pathogens. 2021 Jul 30;10(8):969. doi: 10.3390/pathogens10080969 (PMC8399809; doi:10.3390/pathogens10080969)
Supplement: Supplementary file 1 [file pathogens-10-00969-s001.zip]

Archive with 1 entries (1 files):
- pathogens-1310898-supplementary.pdf
